# Supplementary material for: Impact of Different Layer Housing Systems on Eggshell Cuticle Quality and Salmonella Adherence in Table Eggs
Source: Foods. 2021 Oct 23;10(11):2559. doi: 10.3390/foods10112559 (PMC8625084; doi:10.3390/foods10112559)
Supplement: Supplementary file 1 [file foods-10-02559-s001.zip]

Archive with 1 entries (1 files):
- foods-1413390-supplementary.pdf
